# Supplementary material for: Genetic Analyses of Mungbean [Vigna radiata (L.) Wilczek] Breeding Traits for Selecting Superior Genotype(s) Using Multivariate and Multi-Traits Indexing Approaches
Source: Plants (Basel). 2023 May 15;12(10):1984. doi: 10.3390/plants12101984 (PMC10223993; doi:10.3390/plants12101984)
Supplement: Supplementary file 1 [file plants-12-01984-s001.zip]

Archive with 1 entries (1 files):
- plants-2211839-supplementary.pdf
